# Supplementary material for: Employment of a high throughput functional assay to define the critical factors that influence vaccine induced cross-variant neutralizing antibodies for SARS-CoV-2
Source: Sci Rep. 2023 Dec 9;13:21810. doi: 10.1038/s41598-023-49231-w (PMC10710454; doi:10.1038/s41598-023-49231-w)
Supplement: Supplementary file 1 — Supplementary Tables. [file 41598_2023_49231_MOESM1_ESM.xlsx]

## Sheet: Excel Table S1
	Wuhan-Hu-1	Alpha	Beta	Gamma	Delta	Epsilon	Kappa
Age	P=0.0348	P=0.0551	P=0.0721	P=0.2217	P=0.1627	P=0.2478	P=0.0615
>60	-11.97 (-21.14 to -2.789), p=0.0109
40-59	-3.095 (-12.34 to 6.147), p=0.5093
Gender	P=0.0002	P=0.0012	P<0.0001	P<0.0001	P=0.0004	P=0.0006	P=0.0020
Female	14.24 (6.982 to 21.50), p=0.0002	9.775 (3.934 to 15.62), p=0.0012	10.79 (5.807 to 15.77), p<0.0001	10.85 (5.971 to 15.72), p<0.0001	12.01 (3.471 to 18.54), p=0.0004	11.74 (5.125 to 18.35), p=0.0006	10.58 (3.926 to 17.24), p=0.0020
Ethnicity	P=0.1374	P=0.0771	P=0.0770	P=0.1492	P=0.2382	P=0.2972	P=0.2035
Malay
Indian
Others
Smoking History	P=0.2463	P=0.2119	P=0.1712	P=0.3984	P=0.5352	P=0.5021	P=0.8025
Former smoker
Active smoker
Hypertension	P=0.5729	P=0.3375	P=0.2978	P=0.2185	P=0.2068	P=0.4028	P=0.4468
Yes
High Cholesterol	P=0.9466	P=0.9859	P=0.7319	P=0.6066	P=0.6252	P=0.5724	P=0.4369
Yes
BMI	P=0.3510	P=0.1382	P=0.1578	P=0.1385	P=0.1497	P=0.1567	P=0.0790
Multiple linear regression analysis of ACE2-RBD binding inhibition response after the first dose of vaccine. Model contained all parameters listed below and ANOVA p-values are reported. When p<0.05, parameter estimate with 95% CI and p-values are reported.

## Sheet: Excel Table S2
	Wuhan-Hu-1	Alpha	Beta	Gamma	Delta	Epsilon	Kappa
Age	P=0.1115	P=0.0559	P=0.2186	P=0.1621	P=0.0239	P=0.0558	P=0.0403
>60					-11.23 (-19.27 to -3.187), p=0.0065		-10.66 (-18.89 to -2.432), p=0.0114
40-59					-5.535 (-13.63 to 2.562), p=0.1789		-4.186 (-12.47 to 4.103), p=0.3201
Gender	P=0.0216	P=0.0072	P=0.0001	P=0.0004	P=0.0018	P=0.0083	P=0.0186
Female	8.379 (1.246 to 15.51), p=0.0216	9.182 (2.521 to 15.84), p=0.0072	13.23 (6.660 to 19.80), p=0.0001	12.02 (5.487 to 18.55), p=0.0004	10.22 (3.857 to 16.58), p=0.0018	9.312 (2.428 to 16.20), p=0.0083	7.843 (1.331 to 14.36), p=0.0186
Ethnicity	P=0.1222	P=0.0872	P=0.0933	P=0.0460	P=0.2928	P=0.1904	P=0.1934
Malay				5.448 (-5.537 to 16.43), p=0.3288
Indian				14.51 (4.176 to 24.85), p=0.0062
Others				4.229 (-5.590 to 14.05), p=0.3962
Smoking History	P=0.0371	P=0.0319	P=0.0206	P=0.0256	P=0.0323	P=0.0268	P=0.0327
Former smoker	11.17 (1.191 to 21.15), p=0.0285	10.80 (1.484 to 20.12), p=0.0234	12.20 (3.010 to 21.39), p=0.0096	10.65 (1.513 to 19.79), p=0.0226	10.21 (1.312 to 19.11), p=0.0248	10.70 (1.065 to 20.33), p=0.0297	10.65 (1.542 to 19.76), p=0.0222
Active smoker	-5.732 (-17.49 to 6.032), p=0.3373	-5.198 (-16.18 to 5.786), p=0.3514	-3.202 (-14.04 to 7.632), p=0.5602	-5.858 (-16.63 to 4.917), p=0.2845	-5.139 (-15.63 to 5.352), p=0.3347	-6.993 (-18.35 to 4.361), p=0.2256	-4.780 (-15.52 to 5.960), p=0.3807
Hypertension	P=0.2022	P=0.2374	P=0.3082	P=0.1459	P=0.1047	P=0.1041	P=0.1656
Yes
High Cholesterol	P=0.8012	P=0.5201	P=0.8895	P=0.3450	P=0.1786	P=0.1415	P=0.1188
Yes
BMI	P=0.7024	P=0.8605	P=0.8050	P=0.7771	P=0.7931	P=0.8516	P=0.9270
Multiple linear regression analysis of ACE2-RBD binding inhibition response at peak response. Model contained all parameters listed below and ANOVA p-values are reported. When p<0.05, parameter estimate with 95% CI and p-values are reported.

## Sheet: Excel Table S3
	Wuhan-Hu-1	Alpha	Beta	Gamma	Delta	Epsilon	Kappa
Age	P=0.0970	P=0.1713	P=0.2339	P=0.3003	P=0.1352	P=0.0708	P=0.1627
>60
40-59
Gender	P=0.7434	P=0.2694	P=0.5628	P=0.2395	P=0.6458	P=0.4480	P=0.6576
Female
Ethnicity	P=0.5290	P=0.6031	P=0.4882	P=0.5541	P=0.6599	P=0.6439	P=0.5071
Malay
Indian
Others
Smoking History	P=0.2159	P=0.1106	P=0.2113	P=0.3226	P=0.2153	P=0.3289	P=0.2182
Former smoker
Active smoker
Hypertension	P=0.1362	P=0.3031	P=0.4387	P=0.4473	P=0.1460	P=0.0959	P=0.1828
Yes
High Cholesterol	P=0.2618	P=0.2341	P=0.2988	P=0.2166	P=0.3299	P=0.1774	P=0.1484
Yes
BMI	P=0.3447	P=0.3679	P=0.1630	P=0.1616	P=0.0677	P=0.1413	P=0.1331
Multiple linear regression analysis of ACE2-RBD binding inhibition response at six months post-vaccination. Model contained all parameters listed below and ANOVA p-values are reported. When p<0.05, parameter estimate with 95% CI and p-values are reported.
