# Supplementary material for: Employment of a high throughput functional assay to define the critical factors that influence vaccine induced cross-variant neutralizing antibodies for SARS-CoV-2
Source: Sci Rep. 2023 Dec 9;13:21810. doi: 10.1038/s41598-023-49231-w (PMC10710454; doi:10.1038/s41598-023-49231-w)
Supplement: Supplementary file 3 — Supplementary Information 3. [file 41598_2023_49231_MOESM3_ESM.xlsx]

## Sheet: Figure 1C part1
Table Analyzed	Anti-NC Ab Concentration_BelowLimit0.1
Kruskal-Wallis test
P value	<0.0001
Exact or approximate P value?	Approximate
P value summary	****
Do the medians vary signif. (P < 0.05)?	Yes
Number of groups	4
Kruskal-Wallis statistic	21.42
Data summary
Number of treatments (columns)	4
Number of values (total)	672
Number of families	1
Number of comparisons per family	4
Alpha	0.05
Dunn's multiple comparisons test	Mean rank diff.	Significant?	Summary	Adjusted P Value
Visit 1 vs. Visit 2	1.345	No	ns	>0.9999	A-B
Visit 2 vs. Visit 3	2.396	No	ns	>0.9999	B-C
Visit 3 vs. Visit 4	-61.74	Yes	***	0.0004	C-D
Visit 1 vs. Visit 4	-58	Yes	***	0.001	A-D
Test details	Mean rank 1	Mean rank 2	Mean rank diff.	n1	n2	Z
Visit 1 vs. Visit 2	323.3	321.9	1.345	168	168	0.08504
Visit 2 vs. Visit 3	321.9	319.5	2.396	168	168	0.1515
Visit 3 vs. Visit 4	319.5	381.3	-61.74	168	168	3.903
Visit 1 vs. Visit 4	323.3	381.3	-58	168	168	3.667

## Sheet: Figure 1C part2
Table Analyzed	Anti-Spike Ab Concentration_BelowLimit0.1
Kruskal-Wallis test
P value	<0.0001
Exact or approximate P value?	Approximate
P value summary	****
Do the medians vary signif. (P < 0.05)?	Yes
Number of groups	4
Kruskal-Wallis statistic	408.2
Data summary
Number of treatments (columns)	4
Number of values (total)	672
Number of families	1
Number of comparisons per family	4
Alpha	0.05
Dunn's multiple comparisons test	Mean rank diff.	Significant?	Summary	Adjusted P Value
Visit 1 vs. Visit 2	-295.4	Yes	****	<0.0001	A-B
Visit 2 vs. Visit 3	-105.7	Yes	****	<0.0001	B-C
Visit 3 vs. Visit 4	95.4	Yes	****	<0.0001	C-D
Visit 1 vs. Visit 4	-305.7	Yes	****	<0.0001	A-D
Test details	Mean rank 1	Mean rank 2	Mean rank diff.	n1	n2	Z
Visit 1 vs. Visit 2	85.97	381.3	-295.4	168	168	14.03
Visit 2 vs. Visit 3	381.3	487	-105.7	168	168	5.021
Visit 3 vs. Visit 4	487	391.6	95.4	168	168	4.531
Visit 1 vs. Visit 4	85.97	391.6	-305.7	168	168	14.52

## Sheet: Figure 1C part3
Table Analyzed	Anti-RBD Ab Concentration_BelowLimit0.1
Kruskal-Wallis test
P value	<0.0001
Exact or approximate P value?	Approximate
P value summary	****
Do the medians vary signif. (P < 0.05)?	Yes
Number of groups	4
Kruskal-Wallis statistic	420.1
Data summary
Number of treatments (columns)	4
Number of values (total)	672
Number of families	1
Number of comparisons per family	4
Alpha	0.05
Dunn's multiple comparisons test	Mean rank diff.	Significant?	Summary	Adjusted P Value
Visit 1 vs. Visit 2	-313.6	Yes	****	<0.0001	A-B
Visit 2 vs. Visit 3	-98.45	Yes	****	<0.0001	B-C
Visit 3 vs. Visit 4	159.1	Yes	****	<0.0001	C-D
Visit 1 vs. Visit 4	-252.9	Yes	****	<0.0001	A-D
Test details	Mean rank 1	Mean rank 2	Mean rank diff.	n1	n2	Z
Visit 1 vs. Visit 2	91.88	405.4	-313.6	168	168	14.93
Visit 2 vs. Visit 3	405.4	503.9	-98.45	168	168	4.687
Visit 3 vs. Visit 4	503.9	344.8	159.1	168	168	7.574
Visit 1 vs. Visit 4	91.88	344.8	-252.9	168	168	12.04

## Sheet: Figure 1D
Table Analyzed	PVNT
Kruskal-Wallis test
P value	<0.0001
Exact or approximate P value?	Approximate
P value summary	****
Do the medians vary signif. (P < 0.05)?	Yes
Number of groups	4
Kruskal-Wallis statistic	360.7
Data summary
Number of treatments (columns)	4
Number of values (total)	672
Number of families	1
Number of comparisons per family	4
Alpha	0.05
Dunn's multiple comparisons test	Mean rank diff.	Significant?	Summary	Adjusted P Value
Visit 1 vs. Visit 2	-229.8	Yes	****	<0.0001	A-B
Visit 2 vs. Visit 3	-160	Yes	****	<0.0001	B-C
Visit 3 vs. Visit 4	230.4	Yes	****	<0.0001	C-D
Visit 1 vs. Visit 4	-159.5	Yes	****	<0.0001	A-D
Test details	Mean rank 1	Mean rank 2	Mean rank diff.	n1	n2	Z
Visit 1 vs. Visit 2	141.7	371.6	-229.8	168	168	11.02
Visit 2 vs. Visit 3	371.6	531.6	-160	168	168	7.671
Visit 3 vs. Visit 4	531.6	301.2	230.4	168	168	11.05
Visit 1 vs. Visit 4	141.7	301.2	-159.5	168	168	7.644

## Sheet: Figure 1E 1F
Table Analyzed	pVNT
Dependent variable	PVNT_v2_mean
Regression type	Least squares
Model
Analysis of Variance	SS	DF	MS	F (DFn, DFd)	P value
Regression	16914	10	1691	F (10, 157) = 3.026	P=0.0016
Gender	2359	1	2359	F (1, 157) = 4.220	P=0.0416
Age	4782	1	4782	F (1, 157) = 8.556	P=0.0040
Ethnicity	2074	3	691.4	F (3, 157) = 1.237	P=0.2982
Smoking_History	396.9	2	198.4	F (2, 157) = 0.3550	P=0.7017
Hypertension	317.8	1	317.8	F (1, 157) = 0.5686	P=0.4520
High_Cholesterol	23.47	1	23.47	F (1, 157) = 0.04200	P=0.8379
BMI	678.2	1	678.2	F (1, 157) = 1.213	P=0.2723
Residual	87751	157	558.9
Total	104665	167
Parameter estimates	Variable	Estimate	Standard error	95% CI (asymptotic)	|t|	P value	P value summary
β0	Intercept	33.94	11.78	10.67 to 57.21	2.881	0.0045	**
β1	Gender[Female]	8.291	4.036	0.3194 to 16.26	2.054	0.0416	*
β2	Age	-0.3933	0.1345	-0.6589 to -0.1277	2.925	0.004	**
β3	Ethnicity[Malay]	7.193	6.724	-6.089 to 20.48	1.07	0.2864	ns
β4	Ethnicity[Others]	10.02	5.986	-1.804 to 21.84	1.674	0.0961	ns
β5	Ethnicity[Indian]	-1.048	6.363	-13.62 to 11.52	0.1647	0.8694	ns
β6	Smoking_History[Former]	2.374	5.561	-8.610 to 13.36	0.4268	0.6701	ns
β7	Smoking_History[Active]	-4.232	6.63	-17.33 to 8.864	0.6382	0.5242	ns
β8	Hypertension[Yes]	3.905	5.178	-6.324 to 14.13	0.754	0.452	ns
β9	High_Cholesterol[Yes]	1.165	5.683	-10.06 to 12.39	0.2049	0.8379	ns
β10	BMI	0.4153	0.377	-0.3293 to 1.160	1.102	0.2723	ns
Goodness of Fit
Degrees of Freedom	157
R squared	0.1616
Multicollinearity	Variable	VIF	R2 with other variables
β0	Intercept
β1	Gender[Female]	1.215	0.1773
β2	Age	1.641	0.3906
β3	Ethnicity[Malay]	1.171	0.1461
β4	Ethnicity[Others]	1.178	0.1511
β5	Ethnicity[Indian]	1.049	0.0464
β6	Smoking_History[Former]	1.098	0.08955
β7	Smoking_History[Active]	1.139	0.1217
β8	Hypertension[Yes]	1.558	0.3582
β9	High_Cholesterol[Yes]	1.424	0.2978
β10	BMI	1.1	0.09051
Normality of Residuals	Statistics	P value	Passed normality test (alpha=0.05)?	P value summary
Anderson-Darling (A2*)	0.9662	0.0146	No	*
D'Agostino-Pearson omnibus (K2)	5.124	0.0771	Yes	ns
Shapiro-Wilk (W)	0.9827	0.0344	No	*
Kolmogorov-Smirnov (distance)	0.08471	0.005	No	**
Data summary
Rows in table	168
Rows skipped (missing data)	0
Rows analyzed (# cases)	168
Number of parameter estimates	11
#cases/#parameters	15.3
Table Analyzed	pVNT
Dependent variable	PVNT_v3_mean
Regression type	Least squares
Model
Analysis of Variance	SS	DF	MS	F (DFn, DFd)	P value
Regression	14763	10	1476	F (10, 157) = 3.159	P=0.0010
Gender	3348	1	3348	F (1, 157) = 7.164	P=0.0082
Age	2092	1	2092	F (1, 157) = 4.477	P=0.0359
Ethnicity	845.4	3	281.8	F (3, 157) = 0.6030	P=0.6140
Smoking_History	635.9	2	318	F (2, 157) = 0.6805	P=0.5079
Hypertension	469.3	1	469.3	F (1, 157) = 1.004	P=0.3178
High_Cholesterol	226.7	1	226.7	F (1, 157) = 0.4852	P=0.4871
BMI	150.5	1	150.5	F (1, 157) = 0.3221	P=0.5711
Residual	73365	157	467.3
Total	88128	167
Parameter estimates	Variable	Estimate	Standard error	95% CI (asymptotic)	|t|	P value	P value summary
β0	Intercept	64.28	10.77	43.00 to 85.55	5.968	<0.0001	****
β1	Gender[Female]	9.877	3.69	2.588 to 17.17	2.677	0.0082	**
β2	Age	-0.2601	0.1229	-0.5030 to -0.01730	2.116	0.0359	*
β3	Ethnicity[Malay]	2.462	6.149	-9.682 to 14.61	0.4005	0.6893	ns
β4	Ethnicity[Others]	5.025	5.473	-5.786 to 15.84	0.918	0.36	ns
β5	Ethnicity[Indian]	6.396	5.818	-5.095 to 17.89	1.099	0.2733	ns
β6	Smoking_History[Former]	-0.9047	5.085	-10.95 to 9.139	0.1779	0.859	ns
β7	Smoking_History[Active]	-7.07	6.062	-19.04 to 4.905	1.166	0.2453	ns
β8	Hypertension[Yes]	-4.745	4.735	-14.10 to 4.607	1.002	0.3178	ns
β9	High_Cholesterol[Yes]	3.619	5.196	-6.644 to 13.88	0.6965	0.4871	ns
β10	BMI	0.1956	0.3447	-0.4852 to 0.8765	0.5676	0.5711	ns
Goodness of Fit
Degrees of Freedom	157
R squared	0.1675
Multicollinearity	Variable	VIF	R2 with other variables
β0	Intercept
β1	Gender[Female]	1.215	0.1773
β2	Age	1.641	0.3906
β3	Ethnicity[Malay]	1.171	0.1461
β4	Ethnicity[Others]	1.178	0.1511
β5	Ethnicity[Indian]	1.049	0.0464
β6	Smoking_History[Former]	1.098	0.08955
β7	Smoking_History[Active]	1.139	0.1217
β8	Hypertension[Yes]	1.558	0.3582
β9	High_Cholesterol[Yes]	1.424	0.2978
β10	BMI	1.1	0.09051
Normality of Residuals	Statistics	P value	Passed normality test (alpha=0.05)?	P value summary
Anderson-Darling (A2*)	0.4848	0.2246	Yes	ns
D'Agostino-Pearson omnibus (K2)	2.008	0.3664	Yes	ns
Shapiro-Wilk (W)	0.9895	0.2509	Yes	ns
Kolmogorov-Smirnov (distance)	0.06466	0.0833	Yes	ns
Data summary
Rows in table	168
Rows skipped (missing data)	0
Rows analyzed (# cases)	168
Number of parameter estimates	11
#cases/#parameters	15.3
Table Analyzed	pVNT
Dependent variable	PVNT_v4_mean
Regression type	Least squares
Model
Analysis of Variance	SS	DF	MS	F (DFn, DFd)	P value
Regression	6851	10	685.1	F (10, 157) = 1.501	P=0.1434
Gender	1177	1	1177	F (1, 157) = 2.580	P=0.1103
Age	163.5	1	163.5	F (1, 157) = 0.3582	P=0.5504
Ethnicity	887.3	3	295.8	F (3, 157) = 0.6481	P=0.5852
Smoking_History	1254	2	627	F (2, 157) = 1.374	P=0.2562
Hypertension	198	1	198	F (1, 157) = 0.4338	P=0.5111
High_Cholesterol	1157	1	1157	F (1, 157) = 2.536	P=0.1133
BMI	996.5	1	996.5	F (1, 157) = 2.184	P=0.1415
Residual	71645	157	456.3
Total	78497	167
Parameter estimates	Variable	Estimate	Standard error	95% CI (asymptotic)	|t|	P value	P value summary
β0	Intercept	34.79	10.64	13.77 to 55.82	3.269	0.0013	**
β1	Gender[Female]	5.857	3.647	-1.346 to 13.06	1.606	0.1103	ns
β2	Age	-0.07271	0.1215	-0.3127 to 0.1673	0.5985	0.5504	ns
β3	Ethnicity[Malay]	2.735	6.076	-9.267 to 14.74	0.4501	0.6533	ns
β4	Ethnicity[Others]	5.137	5.409	-5.546 to 15.82	0.9498	0.3437	ns
β5	Ethnicity[Indian]	6.531	5.75	-4.825 to 17.89	1.136	0.2577	ns
β6	Smoking_History[Former]	3.816	5.025	-6.109 to 13.74	0.7595	0.4487	ns
β7	Smoking_History[Active]	-7.868	5.991	-19.70 to 3.965	1.313	0.191	ns
β8	Hypertension[Yes]	-3.082	4.679	-12.32 to 6.160	0.6586	0.5111	ns
β9	High_Cholesterol[Yes]	8.178	5.135	-1.965 to 18.32	1.593	0.1133	ns
β10	BMI	-0.5034	0.3406	-1.176 to 0.1695	1.478	0.1415	ns
Goodness of Fit
Degrees of Freedom	157
R squared	0.08728
Multicollinearity	Variable	VIF	R2 with other variables
β0	Intercept
β1	Gender[Female]	1.215	0.1773
β2	Age	1.641	0.3906
β3	Ethnicity[Malay]	1.171	0.1461
β4	Ethnicity[Others]	1.178	0.1511
β5	Ethnicity[Indian]	1.049	0.0464
β6	Smoking_History[Former]	1.098	0.08955
β7	Smoking_History[Active]	1.139	0.1217
β8	Hypertension[Yes]	1.558	0.3582
β9	High_Cholesterol[Yes]	1.424	0.2978
β10	BMI	1.1	0.09051
Normality of Residuals	Statistics	P value	Passed normality test (alpha=0.05)?	P value summary
Anderson-Darling (A2*)	1.821	0.0001	No	***
D'Agostino-Pearson omnibus (K2)	9.928	0.007	No	**
Shapiro-Wilk (W)	0.9574	<0.0001	No	****
Kolmogorov-Smirnov (distance)	0.0873	0.0033	No	**
Data summary
Rows in table	168
Rows skipped (missing data)	0
Rows analyzed (# cases)	168
Number of parameter estimates	11
#cases/#parameters	15.3

## Sheet: Figure 3A
Bmax ([Frequency (Hertz)])	est. error	ka1 (1/(M*s))	est. error	kd1 (1/s)	est. error	KD1 (M)	est. error	ka2 (1/([Frequency (Hertz)]*s))	est. error	kd2 (1/s)	est. error	KD2 (M)	est. error	BI ([Frequency (Hertz)])	Chi2 ([Frequency (Hertz)]^2)
18.27	±3.56e-4	56700	±1.47e1	0.00407	±2.48e-7	7.17e-08	±2.30e-11	0.0829	±3.58e-4	0.734	±3.85e-5	8.85	±3.87e-2	0	0.08

## Sheet: Figure 3B
Bmax ([Frequency (Hertz)])	est. error	ka1 (1/(M*s))	est. error	kd1 (1/s)	est. error	KD1 (M)	est. error	ka2 (1/([Frequency (Hertz)]*s))	est. error	kd2 (1/s)	est. error	KD2 (M)	est. error	BI ([Frequency (Hertz)])	Chi2 ([Frequency (Hertz)]^2)
64.57	±1.04e-3	84700	±2.29e1	0.000781	±8.70e-5	9.23e-09	±1.03e-9	0.19	±7.61e-4	0.146	±5.84e-5	0.771	±3.40e-3	0	1.45

## Sheet: Figure 3C
Bmax ([Frequency (Hertz)])	est. error	ka1 (1/(M*s))	est. error	kd1 (1/s)	est. error	KD1 (M)	est. error	ka2 (1/([Frequency (Hertz)]*s))	est. error	kd2 (1/s)	est. error	KD2 (M)	est. error	BI ([Frequency (Hertz)])	Chi2 ([Frequency (Hertz)]^2)
23.98	±9.34e-4	70100	±3.26e1	0.00218	±7.11e-7	3.11e-08	±2.46e-11	0.0909	±1.45e-3	1.12	±6.28e-5	12.3	±1.97e-1	0	0.33

## Sheet: Figure 3D
Bmax ([Frequency (Hertz)])	est. error	ka1 (1/(M*s))	est. error	kd1 (1/s)	est. error	KD1 (M)	est. error	ka2 (1/([Frequency (Hertz)]*s))	est. error	kd2 (1/s)	est. error	KD2 (M)	est. error	BI ([Frequency (Hertz)])	Chi2 ([Frequency (Hertz)]^2)
34.94	±7.31e-4	75000	±2.45e1	0.00176	±1.31e-6	2.35e-08	±2.52e-11	0.209	±1.45e-3	0.603	±9.36e-5	2.88	±2.03e-2	0	0.44

## Sheet: Figure 3E
Bmax ([Frequency (Hertz)])	est. error	ka1 (1/(M*s))	est. error	kd1 (1/s)	est. error	KD1 (M)	est. error	ka2 (1/([Frequency (Hertz)]*s))	est. error	kd2 (1/s)	est. error	KD2 (M)	est. error	BI ([Frequency (Hertz)])	Chi2 ([Frequency (Hertz)]^2)
38.04	±8.97e-4	97600	±3.99e1	0.00312	±1.86e-6	3.2e-08	±3.21e-11	0.177	±1.51e-3	0.274	±1.98e-4	1.55	±1.44e-2	0	0.63

[truncated: 30 more sheets: Figure 3F, Figure 3G, Figure 3H, Figure 2B, Supplementary Figure 4A, Figure 4A panel2, Figure 4A panel3, Figure 4A panel4, Figure 4B panel1, Figure 4B panel2, Figure 4B panel3, Figure 4B panel4, Figure 4D panel1, Figure 4D panel2, Figure 4D panel3, Figure 4D panel4, Figure 4E panel1, Figure 4E panel2, Figure 4E panel3, Figure 4E panel4 …]
